# Supplementary material for: Changes in Quantity and Sources of Dietary Fiber from Adopting Healthy Low-Fat vs. Healthy Low-Carb Weight Loss Diets: Secondary Analysis of DIETFITS Weight Loss Diet Study
Source: Nutrients. 2021 Oct 16;13(10):3625. doi: 10.3390/nu13103625 (PMC8539701; doi:10.3390/nu13103625)
Supplement: Supplementary file 1 [file nutrients-13-03625-s001.zip]

Archive with 1 entries (1 files):
- nutrients-1420128-supplementary.pdf
